# Supplementary material for: Transcriptomic analysis reveals the mechanism of the alleviation of salt stress by salicylic acid in pepper (Capsicum annuum L.)
Source: Mol Biol Rep. 2022 Nov 23;50(4):3593–606. doi: 10.1007/s11033-022-08064-y (PMC10042771; doi:10.1007/s11033-022-08064-y)
Supplement: Supplementary file 4 — Supplementary file4 (XLSX 2422 KB) [file 11033_2022_8064_MOESM4_ESM.xlsx]

## Sheet: Table S1
Table S1 Summary statistics of Illumina transcriptome sequencing
sample	Raw reads	Clean reads	Clean bases	Error rate	Q20(%)	Q30(%)	GC(%)
C1	52794570	52141688	7.82G	0.03	97.73	93.39	42.58
C2	56575990	55950992	8.39G	0.03	97.98	93.93	42.67
C3	59452832	58625872	8.79G	0.03	97.68	93.23	42.65
N1	72919698	72092624	10.81G	0.03	97.81	93.56	42.66
N2	52252754	51655720	7.75G	0.03	97.81	93.54	42.81
N3	58505366	57888704	8.68G	0.03	97.82	93.5	42.69
S1	62434636	61806336	9.27G	0.03	97.91	93.69	42.67
S2	66944156	65878194	9.88G	0.03	97.77	93.38	42.8
S3	65300204	64519170	9.68G	0.03	97.75	93.31	42.81
NS1	57662650	57096948	8.56G	0.03	97.94	93.86	42.85
NS2	66462204	65883394	9.88G	0.03	97.85	93.66	42.41
NS3	61087678	60388458	9.06G	0.03	97.84	93.65	42.77

## Sheet: Table S2
Table S2 Mapping results statistics
Sample	Total mapping	Mapping rate (%)	Unique map	Unique map rate (%)
C1	48858319	0.937	46233591	0.8867
C2	53644898	0.9588	5084562	0.9088
C3	56166351	0.958	53395574	0.9108
N1	69134283	0.959	66070635	0.9165
N2	49341028	0.9552	46499254	0.9002
N3	55613363	0.9607	53228873	0.9195
S1	59269814	0.959	55781650	0.9025
S2	63212421	0.9595	59893368	0.9092
S3	61971655	0.9605	58706415	0.9099
NS1	54523156	0.9549	50871624	0.891
NS2	62470743	0.9482	58877821	0.8937
NS3	57824982	0.9576	54985779	0.9105

## Sheet: Table S3
Category	GOID	Description	GeneRatio	BgRatio	pvalue	padj	geneID	geneName	Count
BP	GO:0015979	photosynthesis	17/335	149/10467	5.32533e-06	0.00152837	Capana01g004493/Capana01g003910/Capana06g000232/Capana10g002492/Capana05g001233/Capana07g002445/Capana06g001274/Capana02g001322/Capana10g001080/Capana10g000030/Capana06g000155/Capana09g002353/Capana09g000167/Capana09g000168/Capana09g000166/Capana06g000112/Capana12g000538	-/-/-/-/-/-/-/-/-/-/-/-/-/-/-/-/-	17
BP	GO:0006629	lipid metabolic process	28/335	377/10467	2.90072e-05	0.00416254	Capana03g004643/Capana08g000853/Capana01g004441/Capana01g001394/Capana12g000026/Capana12g000031/Capana03g001691/Capana04g002897/Capana12g002113/Capana06g002522/Capana06g000347/Capana03g002035/Capana12g002921/Capana01g003345/Capana08g000691/Capana06g002292/Capana03g000452/Capana12g002417/Capana02g001806/novel.4369/novel.5295/novel.5294/novel.5293/Capana09g000580/Capana02g003710/Capana03g004090/Cap…	-/-/-/-/-/-/-/-/-/-/-/-/-/-/-/-/-/-/-/-/-/-/-/-/-/-/-/-	28
BP	GO:0044262	cellular carbohydrate metabolic process	12/335	120/10467	0.00044998	0.0430481	novel.3766/Capana11g000143/Capana07g001101/Capana07g001548/Capana00g004258/Capana05g000891/Capana03g001354/Capana12g002417/Capana09g002242/Capana07g001384/Capana09g000201/Capana09g000138	-/-/-/-/-/-/-/-/-/-/-/-	12
CC	GO:0009523	photosystem II	10/103	31/3430	1.00875e-08	7.75265e-07	Capana10g002492/Capana05g001233/Capana10g001080/Capana10g000030/Capana09g002353/Capana09g000167/Capana09g000168/Capana09g000166/Capana06g000112/Capana12g000538	-/-/-/-/-/-/-/-/-/-	10
CC	GO:0009521	photosystem	17/103	112/3430	1.80294e-08	7.75265e-07	Capana01g004493/Capana01g003910/Capana06g000232/Capana10g002492/Capana05g001233/Capana07g002445/Capana06g001274/Capana02g001322/Capana10g001080/Capana10g000030/Capana06g000155/Capana09g002353/Capana09g000167/Capana09g000168/Capana09g000166/Capana06g000112/Capana12g000538	-/-/-/-/-/-/-/-/-/-/-/-/-/-/-/-/-	17
CC	GO:0034357	photosynthetic membrane	17/103	121/3430	5.94352e-08	1.15897e-06	Capana01g004493/Capana01g003910/Capana06g000232/Capana10g002492/Capana05g001233/Capana07g002445/Capana06g001274/Capana02g001322/Capana10g001080/Capana10g000030/Capana06g000155/Capana09g002353/Capana09g000167/Capana09g000168/Capana09g000166/Capana06g000112/Capana12g000538	-/-/-/-/-/-/-/-/-/-/-/-/-/-/-/-/-	17
CC	GO:0009579	thylakoid	17/103	122/3430	6.73817e-08	1.15897e-06	Capana01g004493/Capana01g003910/Capana06g000232/Capana10g002492/Capana05g001233/Capana07g002445/Capana06g001274/Capana02g001322/Capana10g001080/Capana10g000030/Capana06g000155/Capana09g002353/Capana09g000167/Capana09g000168/Capana09g000166/Capana06g000112/Capana12g000538	-/-/-/-/-/-/-/-/-/-/-/-/-/-/-/-/-	17
CC	GO:0044436	thylakoid part	17/103	122/3430	6.73817e-08	1.15897e-06	Capana01g004493/Capana01g003910/Capana06g000232/Capana10g002492/Capana05g001233/Capana07g002445/Capana06g001274/Capana02g001322/Capana10g001080/Capana10g000030/Capana06g000155/Capana09g002353/Capana09g000167/Capana09g000168/Capana09g000166/Capana06g000112/Capana12g000538	-/-/-/-/-/-/-/-/-/-/-/-/-/-/-/-/-	17
CC	GO:0005576	extracellular region	7/103	39/3430	0.000125188	0.00179437	novel.3766/Capana11g000143/Capana07g001548/Capana05g000891/Capana09g002242/novel.2995/novel.3450	-/-/-/-/-/-/-	7
CC	GO:0005618	cell wall	10/103	102/3430	0.000817326	0.00792598	Capana02g002159/Capana02g002161/novel.3766/Capana11g000143/Capana07g001548/Capana02g002622/Capana05g000891/Capana12g002033/Capana09g002242/novel.103	-/-/-/-/-/-/-/-/-/-	10
CC	GO:0030312	external encapsulating structure	10/103	102/3430	0.000817326	0.00792598	Capana02g002159/Capana02g002161/novel.3766/Capana11g000143/Capana07g001548/Capana02g002622/Capana05g000891/Capana12g002033/Capana09g002242/novel.103	-/-/-/-/-/-/-/-/-/-	10
CC	GO:0098796	membrane protein complex	19/103	291/3430	0.000829463	0.00792598	Capana01g004493/Capana01g003910/Capana06g000232/Capana10g002492/Capana05g001233/Capana07g002445/Capana06g001274/Capana02g001322/Capana10g001080/Capana10g000030/Capana06g000155/Capana09g001539/Capana09g002353/Capana09g000167/Capana09g000168/Capana09g000166/Capana02g002840/Capana06g000112/Capana12g000538	-/-/-/-/-/-/-/-/-/-/-/-/-/-/-/-/-/-/-	19
CC	GO:0048046	apoplast	5/103	27/3430	0.00105637	0.00870288	novel.3766/Capana11g000143/Capana07g001548/Capana05g000891/Capana09g002242	-/-/-/-/-	5
CC	GO:0009522	photosystem I	7/103	55/3430	0.00111316	0.00870288	Capana01g004493/Capana01g003910/Capana06g000232/Capana07g002445/Capana06g001274/Capana02g001322/Capana06g000155	-/-/-/-/-/-/-	7
CC	GO:0071944	cell periphery	12/103	159/3430	0.0025257	0.0181008	Capana00g000648/Capana02g002159/Capana02g002161/novel.3766/Capana11g000143/Capana07g001548/Capana02g002622/Capana05g000891/Capana12g002033/Capana09g002242/novel.103/Capana09g001539	-/-/-/-/-/-/-/-/-/-/-/-	12
MF	GO:0016758	transferase activity, transferring hexosyl groups	28/414	378/16025	6.13067e-07	0.000110965	novel.3766/Capana12g002285/Capana11g002326/Capana11g000143/Capana03g004109/Capana07g001101/Capana07g001548/Capana12g002128/Capana09g000444/novel.4199/Capana07g001095/Capana07g001096/Capana05g000891/Capana04g001038/Capana06g000316/Capana03g004262/Capana03g002250/Capana00g003081/Capana05g000617/Capana11g002131/Capana09g002242/Capana04g000823/Capana12g002364/Capana12g002365/Capana07g001384/novel.345…	-/-/-/-/-/-/-/-/-/-/-/-/-/-/-/-/-/-/-/-/-/-/-/-/-/-/-/-	28
MF	GO:0016757	transferase activity, transferring glycosyl groups	30/414	465/16025	4.22857e-06	0.000352817	novel.3766/Capana12g002285/Capana02g003440/Capana02g002954/Capana11g002326/Capana11g000143/Capana03g004109/Capana07g001101/Capana07g001548/Capana12g002128/Capana09g000444/novel.4199/Capana07g001095/Capana07g001096/Capana05g000891/Capana04g001038/Capana06g000316/Capana03g004262/Capana03g002250/Capana00g003081/Capana05g000617/Capana11g002131/Capana09g002242/Capana04g000823/Capana12g002364/Capana12g…	-/-/-/-/-/-/-/-/-/-/-/-/-/-/-/-/-/-/-/-/-/-/-/-/-/-/-/-/-/-	30
MF	GO:0016717	oxidoreductase activity, acting on paired donors, with oxidation of a pair of donors resulting in the reduction of molecular oxygen to two molecules of water	6/414	19/16025	5.8478e-06	0.000352817	Capana12g000031/Capana06g002522/Capana06g002292/novel.5295/novel.5294/novel.5293	-/-/-/-/-/-	6
MF	GO:0004857	enzyme inhibitor activity	14/414	146/16025	2.57628e-05	0.00116577	Capana02g002159/Capana02g002161/Capana03g001118/Capana03g002531/Capana03g002532/Capana12g002033/Capana05g002309/novel.4086/novel.4039/Capana00g003888/Capana03g001469/Capana03g001471/Capana03g001489/Capana01g000766	-/-/-/-/-/-/-/-/-/-/-/-/-/-	14
MF	GO:0004553	hydrolase activity, hydrolyzing O-glycosyl compounds	23/414	388/16025	0.000199228	0.00721204	novel.3766/Capana06g001141/Capana11g000143/Capana04g000086/Capana07g000258/novel.4937/Capana07g001548/Capana02g003510/Capana05g000519/Capana00g003397/Capana12g001284/Capana03g002917/Capana05g000891/Capana03g000734/Capana03g000733/novel.250/Capana04g001640/Capana03g004414/Capana00g003097/Capana09g002242/Capana05g000132/Capana01g002564/Capana00g000074	-/-/-/-/-/-/-/-/-/-/-/-/-/-/-/-/-/-/-/-/-/-/-	23
MF	GO:0098772	molecular function regulator	16/414	226/16025	0.000269411	0.00812722	Capana02g002159/Capana02g002161/Capana03g001118/Capana03g002531/Capana03g002532/Capana12g002033/Capana05g002309/novel.4086/novel.4039/Capana00g003888/Capana03g001469/Capana03g001471/Capana03g001489/novel.2995/novel.3450/Capana01g000766	-/-/-/-/-/-/-/-/-/-/-/-/-/-/-/-	16
MF	GO:0016798	hydrolase activity, acting on glycosyl bonds	23/414	408/16025	0.00040772	0.0105425	novel.3766/Capana06g001141/Capana11g000143/Capana04g000086/Capana07g000258/novel.4937/Capana07g001548/Capana02g003510/Capana05g000519/Capana00g003397/Capana12g001284/Capana03g002917/Capana05g000891/Capana03g000734/Capana03g000733/novel.250/Capana04g001640/Capana03g004414/Capana00g003097/Capana09g002242/Capana05g000132/Capana01g002564/Capana00g000074	-/-/-/-/-/-/-/-/-/-/-/-/-/-/-/-/-/-/-/-/-/-/-	23
MF	GO:0030234	enzyme regulator activity	14/414	194/16025	0.000529974	0.0114034	Capana02g002159/Capana02g002161/Capana03g001118/Capana03g002531/Capana03g002532/Capana12g002033/Capana05g002309/novel.4086/novel.4039/Capana00g003888/Capana03g001469/Capana03g001471/Capana03g001489/Capana01g000766	-/-/-/-/-/-/-/-/-/-/-/-/-/-	14
MF	GO:0016762	xyloglucan:xyloglucosyl transferase activity	5/414	27/16025	0.000567022	0.0114034	novel.3766/Capana11g000143/Capana07g001548/Capana05g000891/Capana09g002242	-/-/-/-/-	5
MF	GO:0004867	serine-type endopeptidase inhibitor activity	4/414	17/16025	0.000799908	0.0144783	novel.4086/novel.4039/Capana03g001469/Capana03g001471	-/-/-/-	4
MF	GO:0046527	glucosyltransferase activity	8/414	79/16025	0.000975093	0.0160447	novel.3766/Capana11g000143/Capana07g001101/Capana07g001548/Capana05g000891/Capana09g002242/Capana07g001384/Capana09g000138	-/-/-/-/-/-/-/-	8
MF	GO:0005509	calcium ion binding	13/414	189/16025	0.00128886	0.0194403	Capana06g002030/Capana02g002124/Capana10g001080/Capana11g000436/Capana04g001640/Capana11g000407/Capana07g002144/Capana08g001121/Capana01g001124/Capana10g000030/Capana07g002250/Capana08g002080/Capana12g000538	-/-/-/-/-/-/-/-/-/-/-/-/-	13
MF	GO:0003700	DNA binding transcription factor activity	22/414	427/16025	0.00173754	0.0205778	Capana00g005021/Capana06g002058/Capana02g002922/Capana01g000046/Capana12g001343/Capana03g002388/Capana03g001081/Capana08g001012/Capana01g004107/Capana09g001880/Capana02g003661/Capana08g001015/novel.4037/Capana01g002457/Capana08g002389/Capana01g000661/Capana04g001165/Capana08g002567/Capana09g000596/Capana09g000595/Capana04g002109/Capana07g001714	-/-/-/-/-/-/-/-/-/-/-/-/-/-/-/-/-/-/-/-/-/-	22
MF	GO:0004866	endopeptidase inhibitor activity	6/414	51/16025	0.00193272	0.0205778	Capana05g002309/novel.4086/novel.4039/Capana03g001469/Capana03g001471/Capana03g001489	-/-/-/-/-/-	6
MF	GO:0030414	peptidase inhibitor activity	6/414	51/16025	0.00193272	0.0205778	Capana05g002309/novel.4086/novel.4039/Capana03g001469/Capana03g001471/Capana03g001489	-/-/-/-/-/-	6
MF	GO:0061134	peptidase regulator activity	6/414	51/16025	0.00193272	0.0205778	Capana05g002309/novel.4086/novel.4039/Capana03g001469/Capana03g001471/Capana03g001489	-/-/-/-/-/-	6
MF	GO:0061135	endopeptidase regulator activity	6/414	51/16025	0.00193272	0.0205778	Capana05g002309/novel.4086/novel.4039/Capana03g001469/Capana03g001471/Capana03g001489	-/-/-/-/-/-	6
MF	GO:0140110	transcription regulator activity	23/414	465/16025	0.00232377	0.0233667	Capana00g005021/Capana06g002058/Capana02g002922/Capana01g000046/Capana12g001343/Capana03g002388/Capana03g001081/Capana08g001012/Capana01g004107/Capana06g000919/Capana09g001880/Capana02g003661/Capana08g001015/novel.4037/Capana01g002457/Capana08g002389/Capana01g000661/Capana04g001165/Capana08g002567/Capana09g000596/Capana09g000595/Capana04g002109/Capana07g001714	-/-/-/-/-/-/-/-/-/-/-/-/-/-/-/-/-/-/-/-/-/-/-	23
MF	GO:0016829	lyase activity	15/414	268/16025	0.00426253	0.0406062	Capana08g000841/Capana07g001893/Capana02g003498/Capana01g003965/Capana00g001498/Capana07g002419/novel.184/Capana02g001089/Capana07g002124/Capana12g002446/Capana12g002416/Capana12g002432/Capana11g002090/Capana08g001671/Capana03g000947	-/-/-/-/-/-/-/-/-/-/-/-/-/-/-	15
MF	GO:0043565	sequence-specific DNA binding	13/414	221/16025	0.00501524	0.0453879	Capana00g005021/Capana06g002058/Capana02g002922/Capana01g000046/Capana03g001081/Capana08g001012/Capana01g004107/Capana02g002318/Capana02g003661/Capana08g001015/novel.4037/Capana04g001165/Capana08g002567	-/-/-/-/-/-/-/-/-/-/-/-/-	13

## Sheet: Table S4
KEGGID	Description	GeneRatio	BgRatio	pvalue	padj	geneID	geneName	keggID	Count
sly00196	Photosynthesis - antenna proteins	13/145	18/4767	8.38e-17	5.53e-15	Capana05g002549/Capana05g002550/Capana00g002794/Capana04g002820/Capana03g000797/Capana01g002398/Capana10g000141/Capana07g001245/Capana09g000473/Capana01g000647/Capana03g003212/Capana07g002240/Capana08g002012	-/-/-/-/-/-/-/-/-/-/-/-/-	sly:101253380|sly:544310|sly:101265886|sly:101267774|sly:101268669|sly:101266527|sly:101253628|sly:543975|sly:543976|sly:101256006|sly:101243766|sly:101268123|sly:101256629	13
sly00195	Photosynthesis	12/145	59/4767	1.3e-07	4.3e-06	Capana01g004493/Capana06g000621/Capana01g003910/Capana06g000232/Capana10g002492/Capana07g002445/Capana06g001274/Capana02g001322/Capana10g001080/Capana10g000030/Capana09g002353/Capana06g000112	-/-/-/-/-/-/-/-/-/-/-/-	sly:101268297|sly:101254806|sly:101255222|sly:101265249|sly:101259494|sly:101263732|sly:101248983|sly:101245421|sly:101256723|sly:101249865|sly:101245583|sly:101257676	12
sly00052	Galactose metabolism	7/145	51/4767	0.00078578	0.0172872	Capana03g002812/Capana09g002436/Capana10g002008/Capana05g000519/Capana00g003378/Capana00g003785/Capana03g001192	-/-/-/-/-/-/-	sly:101254878|sly:544241|sly:543502|sly:101254891|sly:101254509|sly:101250892|sly:101262300	7
sly00500	Starch and sucrose metabolism	11/145	132/4767	0.00207483	0.0342348	Capana09g002436/Capana10g002008/Capana02g002906/Capana04g000086/Capana05g000519/Capana00g003397/Capana00g004258/Capana00g003785/Capana03g004414/Capana08g002556/Capana09g000138	-/-/-/-/-/-/-/-/-/-/-	sly:544241|sly:543502|sly:100316881|sly:101258151|sly:101254891|sly:543583|sly:101247621|sly:101250892|sly:100736451|sly:544283|sly:543961	11
sly00710	Carbon fixation in photosynthetic organisms	6/145	69/4767	0.0177428	0.234205	Capana03g000252/Capana07g002419/Capana07g000319/Capana07g002124/Capana01g003067/Capana12g000555	-/-/-/-/-/-	sly:101255777|sly:101243907|sly:101253541|sly:101267723|sly:101267346|sly:101249445	6
sly00073	Cutin, suberine and wax biosynthesis	3/145	28/4767	0.051847	0.451141	Capana12g000026/Capana08g000136/Capana06g000595	-/-/-	sly:101268663|sly:101245874|sly:101250126	3
sly00960	Tropane, piperidine and pyridine alkaloid biosynthesis	3/145	29/4767	0.056584	0.451141	Capana12g000452/Capana06g000176/Capana04g001253	-/-/-	sly:101260030|sly:101247232|sly:101263402	3
sly00910	Nitrogen metabolism	3/145	30/4767	0.0615193	0.451141	Capana02g003498/Capana02g000995/Capana00g001861	-/-/-	sly:543803|sly:101257730|sly:101268239	3
sly00920	Sulfur metabolism	3/145	30/4767	0.0615193	0.451141	Capana02g002207/Capana12g002921/Capana03g004098	-/-/-	sly:544267|sly:101267407|sly:101249583	3
sly00360	Phenylalanine metabolism	3/145	34/4767	0.0831528	0.530345	Capana08g000841/Capana12g000452/Capana05g002560	-/-/-	sly:778254|sly:101260030|sly:101249824	3
sly01200	Carbon metabolism	12/145	258/4767	0.091965	0.530345	Capana03g000252/Capana07g002419/novel.184/Capana03g001354/Capana07g000319/Capana07g002124/novel.1836/Capana01g003067/Capana03g000163/novel.5684/Capana12g000555/Capana00g000453	-/-/-/-/-/-/-/-/-/-/-/-	sly:101255777|sly:101243907|sly:544276|sly:101267103|sly:101253541|sly:101267723|sly:101268337|sly:101267346|sly:100147725|sly:101255258|sly:101249445|sly:101257194	12
sly00620	Pyruvate metabolism	5/145	81/4767	0.0991738	0.530345	Capana03g000252/Capana08g000598/Capana03g001354/Capana07g002124/Capana01g003067	-/-/-/-/-	sly:101255777|sly:101259466|sly:101267103|sly:101267723|sly:101267346	5
sly04075	Plant hormone signal transduction	11/145	238/4767	0.107463	0.530345	Capana00g005021/Capana12g002655/Capana09g002059/Capana06g000398/Capana03g000310/Capana03g003343/Capana07g001662/Capana09g000064/Capana00g003839/Capana01g000661/Capana04g001165	-/-/-/-/-/-/-/-/-/-/-	sly:543697|sly:101261086|sly:101265854|sly:101244003|sly:101055548|sly:543540|sly:101258277|sly:101246797|sly:101249794|sly:101267832|sly:101265431	11
sly04016	MAPK signaling pathway - plant	7/145	134/4767	0.112498	0.530345	Capana12g002655/Capana09g002059/Capana06g000398/Capana01g000175/Capana08g001012/Capana00g003839/Capana08g002080	-/-/-/-/-/-/-	sly:101261086|sly:101265854|sly:101244003|sly:101246650|sly:101261749|sly:101249794|sly:101245298	7
sly00630	Glyoxylate and dicarboxylate metabolism	4/145	65/4767	0.134626	0.571773	Capana06g001647/Capana03g001354/Capana03g000163/Capana00g000453	-/-/-/-	sly:101251299|sly:101267103|sly:100147725|sly:101257194	4
sly00562	Inositol phosphate metabolism	4/145	67/4767	0.145726	0.571773	Capana12g002921/Capana12g002417/Capana09g000201/Capana03g004090	-/-/-/-	sly:101267407|sly:544226|sly:100316875|sly:100301919	4
sly00270	Cysteine and methionine metabolism	5/145	92/4767	0.147275	0.571773	Capana00g001942/Capana12g000452/Capana12g000838/Capana01g000175/Capana09g000540	-/-/-/-/-	sly:544285|sly:101260030|sly:543800|sly:101246650|sly:101251255	5
sly00650	Butanoate metabolism	2/145	24/4767	0.164517	0.603229	Capana01g004441/Capana03g000163	-/-	sly:100134904|sly:100147725	2
sly01212	Fatty acid metabolism	4/145	74/4767	0.187156	0.65012	Capana08g000853/Capana03g001691/novel.5295/novel.5293	-/-/-/-	sly:101261255|sly:101261397|sly:101259966|sly:101259966	4
sly00941	Flavonoid biosynthesis	2/145	32/4767	0.254186	0.838813	Capana10g002484/Capana00g002736	-/-	sly:101261765|sly:101249265	2
sly00906	Carotenoid biosynthesis	2/145	36/4767	0.299755	0.899752	Capana01g000946/Capana04g002519	-/-	sly:101250828|sly:543988	2
sly00940	Phenylpropanoid biosynthesis	6/145	149/4767	0.299917	0.899752	Capana02g002990/Capana10g002484/Capana05g002560/Capana03g002206/Capana02g002747/Capana08g002014	-/-/-/-/-/-	sly:101257228|sly:101261765|sly:101249824|sly:101258529|sly:101244141|sly:544293	6
sly00130	Ubiquinone and other terpenoid-quinone biosynthesis	2/145	40/4767	0.344877	0.913981	Capana12g000452/Capana06g001004	-/-	sly:101260030|sly:778225	2
sly04070	Phosphatidylinositol signaling system	3/145	69/4767	0.350573	0.913981	Capana12g002921/Capana03g004090/Capana08g002080	-/-/-	sly:101267407|sly:100301919|sly:101245298	3
sly00400	Phenylalanine, tyrosine and tryptophan biosynthesis	2/145	41/4767	0.356025	0.913981	Capana12g000452/Capana10g001117	-/-	sly:101260030|sly:101258500	2
sly04933	AGE-RAGE signaling pathway in diabetic complications	1/145	15/4767	0.37126	0.913981	Capana03g004090	-	sly:100301919	1
sly00860	Porphyrin and chlorophyll metabolism	2/145	43/4767	0.378114	0.913981	Capana03g000791/Capana10g000065	-/-	sly:101262299|sly:101244717	2
sly00591	Linoleic acid metabolism	1/145	18/4767	0.427088	0.913981	novel.846	-	sly:543818	1
sly00670	One carbon pool by folate	1/145	18/4767	0.427088	0.913981	Capana06g001647	-	sly:101251299	1
sly00900	Terpenoid backbone biosynthesis	2/145	48/4767	0.431866	0.913981	Capana01g004441/Capana03g000791	-/-	sly:100134904|sly:101262299	2
sly00520	Amino sugar and nucleotide sugar metabolism	4/145	114/4767	0.459083	0.913981	Capana07g001122/Capana00g003378/Capana00g003785/Capana08g002556	-/-/-/-	sly:101253205|sly:101254509|sly:101250892|sly:544283	4
sly00790	Folate biosynthesis	1/145	21/4767	0.47799	0.913981	Capana07g002083	-	sly:100191134	1
sly00950	Isoquinoline alkaloid biosynthesis	1/145	22/4767	0.493939	0.913981	Capana12g000452	-	sly:101260030	1
sly00480	Glutathione metabolism	3/145	87/4767	0.497046	0.913981	Capana09g001740/Capana09g001761/Capana09g001861	-/-/-	sly:543814|sly:101265571|sly:101267638	3
sly00970	Aminoacyl-tRNA biosynthesis	2/145	55/4767	0.502765	0.913981	Capana09g000856/Capana03g000520	-/-	sly:101267264|sly:101262197	2
sly00760	Nicotinate and nicotinamide metabolism	1/145	23/4767	0.509403	0.913981	Capana01g002764	-	sly:101251614	1
sly04146	Peroxisome	3/145	89/4767	0.512383	0.913981	Capana08g002251/Capana04g002566/Capana06g000595	-/-/-	sly:101243643|sly:101252154|sly:101250126	3
sly00945	Stilbenoid, diarylheptanoid and gingerol biosynthesis	1/145	26/4767	0.553036	0.960537	Capana10g002484	-	sly:101261765	1
sly04626	Plant-pathogen interaction	5/145	170/4767	0.595605	0.967121	Capana09g002059/Capana08g001012/Capana11g000407/Capana01g001124/Capana08g002080	-/-/-/-/-	sly:101265854|sly:101261749|sly:543942|sly:101244797|sly:101245298	5
sly00100	Steroid biosynthesis	1/145	31/4767	0.617357	0.967121	Capana04g002897	-	sly:101250773	1
sly00062	Fatty acid elongation	1/145	32/4767	0.629072	0.967121	Capana08g000691	-	sly:101244691	1
sly00040	Pentose and glucuronate interconversions	3/145	106/4767	0.631863	0.967121	Capana02g002161/Capana06g001141/Capana00g003785	-/-/-	sly:101260787|sly:101264436|sly:101250892	3
sly00908	Zeatin biosynthesis	1/145	39/4767	0.701684	0.967121	Capana05g000072	-	sly:101248301	1
sly00460	Cyanoamino acid metabolism	1/145	40/4767	0.710832	0.967121	Capana04g000601	-	sly:101245157	1
sly00061	Fatty acid biosynthesis	1/145	41/4767	0.719703	0.967121	Capana03g001691	-	sly:101261397	1
sly00350	Tyrosine metabolism	1/145	41/4767	0.719703	0.967121	Capana12g000452	-	sly:101260030	1
sly00592	alpha-Linolenic acid metabolism	1/145	46/4767	0.760159	0.967121	Capana08g000853	-	sly:101261255	1
sly00053	Ascorbate and aldarate metabolism	1/145	47/4767	0.767526	0.967121	Capana09g000201	-	sly:100316875	1
sly00250	Alanine, aspartate and glutamate metabolism	1/145	47/4767	0.767526	0.967121	Capana04g000601	-	sly:101245157	1
sly00071	Fatty acid degradation	1/145	48/4767	0.774667	0.967121	Capana08g000853	-	sly:101261255	1
sly00564	Glycerophospholipid metabolism	2/145	93/4767	0.78146	0.967121	Capana06g001149/Capana02g003710	-/-	sly:101266950|sly:101261081	2
sly00030	Pentose phosphate pathway	1/145	50/4767	0.788304	0.967121	Capana07g002419	-	sly:101243907	1
sly00280	Valine, leucine and isoleucine degradation	1/145	50/4767	0.788304	0.967121	Capana01g004441	-	sly:100134904	1
sly00330	Arginine and proline metabolism	1/145	53/4767	0.807236	0.967121	Capana02g001203	-	sly:101261090	1
sly00240	Pyrimidine metabolism	1/145	57/4767	0.829888	0.967121	Capana06g000220	-	sly:101255503	1
sly03018	RNA degradation	2/145	106/4767	0.839469	0.967121	Capana06g000644/novel.2948	-/-	sly:101258270|sly:101256419	2
sly00260	Glycine, serine and threonine metabolism	1/145	60/4767	0.845124	0.967121	Capana00g000453	-	sly:101257194	1
sly00051	Fructose and mannose metabolism	1/145	61/4767	0.849895	0.967121	Capana07g002419	-	sly:101243907	1
sly03015	mRNA surveillance pathway	2/145	120/4767	0.886128	0.990133	Capana03g000388/Capana03g001335	-/-	sly:101244963|sly:101261536	2
sly00561	Glycerolipid metabolism	1/145	74/4767	0.900121	0.990133	Capana05g000415	-	sly:101266812	1
sly01230	Biosynthesis of amino acids	4/145	229/4767	0.924637	0.997244	Capana02g001203/Capana12g000452/Capana10g001117/Capana07g002419	-/-/-/-	sly:101261090|sly:101260030|sly:101258500|sly:101243907	4
sly00010	Glycolysis / Gluconeogenesis	1/145	114/4767	0.971689	0.997244	Capana07g002419	-	sly:101243907	1
sly04144	Endocytosis	2/145	174/4767	0.972085	0.997244	Capana08g002722/Capana11g002270	-/-	sly:101263355|sly:101258366	2
sly04141	Protein processing in endoplasmic reticulum	2/145	208/4767	0.989034	0.997244	Capana02g002177/Capana03g001182	-/-	sly:101256444|sly:101259229	2
sly03010	Ribosome	2/145	256/4767	0.997203	0.997244	Capana05g002202/Capana07g000054	-/-	sly:101263912|sly:101264022	2
sly03040	Spliceosome	1/145	187/4767	0.997244	0.997244	Capana08g001537	-	sly:101257012	1

## Sheet: Table S5
gene_id	gene_description	tf_family	C_fpkm	N_fpkm	S_fpkm	NS_fpkm
Capana12g001343	PF00847:AP2 domain	AP2	4.77736	10.3083	2.28097	0.291145
Capana09g001880	PF00847:AP2 domain	AP2	18.5512	36.9697	11.9175	12.6004
Capana04g002109	PF00847:AP2 domain	AP2	0.941661	7.40775	0.213483	2.64461
Capana03g002388	PF00847:AP2 domain	AP2	0.349721	9.84996	0.119451	33.2302
Capana08g002389	PF00847:AP2 domain	AP2	0.133582	3.02589	0.0587496	11.3588
Capana07g001714	PF00847:AP2 domain	AP2	77.2106	169.512	67.3689	367.616
Capana09g000596	PF00847:AP2 domain	AP2	1.16123	3.72603	1.21269	10.1525
Capana09g000595	PF00847:AP2 domain	AP2	1.74008	5.11751	1.2792	10.9577
Capana01g000661	PF00847:AP2 domain	AP2	15.6078	7.03159	9.32059	1.65782
Capana09g000064	PF00072:Response regulator receiver domain	ARR-B	4.00652	8.97134	3.65826	1.38733
Capana03g001323	PF02362:B3 DNA binding domain	B3	2.25093	6.43931	3.10172	2.35355
Capana07g001114	PF00643:B-box zinc finger	B-box	3.83826	9.03594	4.1575	1.7145
Capana07g001115	PF06203:CCT motif	B-box	2.7499	5.9034	3.51468	2.54481
Capana03g002024	PF06203:CCT motif	B-box	44.1177	166.245	33.2906	25.8718
Capana00g004028	PF00643:B-box zinc finger	B-box	18.5993	38.907	22.4899	1.29766
Capana03g004251	PF00010:Helix-loop-helix DNA-binding domain	bHLH	41.7894	12.4824	47.4552	72.2432
Capana03g001619	PF00010:Helix-loop-helix DNA-binding domain	bHLH	39.9334	175.987	30.1235	47.5791
Capana00g005021	PF14144:Seed dormancy control|PF00170:bZIP transcription factor	bZIP	3.26998	7.20859	3.14011	1.14856
Capana01g004107	PF00170:bZIP transcription factor	bZIP	32.8973	71.15	25.6039	27.4243
Capana08g001015	PF16596:Disordered region downstream of MFMR|PF07777:G-box binding protein MFMR|PF00170:bZIP transcription factor	bZIP	6.96428	16.0491	6.84278	7.93045
Capana04g001165	PF14144:Seed dormancy control|PF00170:bZIP transcription factor	bZIP	8.18151	27.2644	13.1683	11.9173
Capana08g002567	PF00170:bZIP transcription factor	bZIP	176.285	415.827	57.7728	60.1348
Capana08g002245	PF13912:C2H2-type zinc finger	C2H2	10.2917	37.9426	6.45951	12.2322
Capana08g000118	-	C2H2	1.64162	3.78737	3.39636	9.64548
Capana06g003018	PF00642:Zinc finger C-x8-C-x5-C-x3-H type (and similar)	C3H	5.61844	18.0578	4.31186	5.22541
Capana02g003147	PF02701:Dof domain, zinc finger	Dof	7.97827	31.7837	15.0422	13.5468
Capana02g003361	PF02701:Dof domain, zinc finger	Dof	1.31229	2.85458	0.874594	0.85683
Capana06g000298	PF02701:Dof domain, zinc finger	Dof	2.23988	5.01019	3.83314	14.8951
Capana02g002660	PF03514:GRAS domain family	GRAS	11.6731	35.6272	9.88716	13.1658
Capana12g000112	PF03514:GRAS domain family	GRAS	4.27054	9.78534	4.49121	4.65963
Capana03g000095	PF03514:GRAS domain family	GRAS	0.553966	1.75988	0.346942	0.413866
Capana02g002922	PF00046:Homeobox domain|PF02183:Homeobox associated leucine zipper	HB	33.6578	95.2022	24.143	46.0075
Capana01g000046	PF00046:Homeobox domain|PF02183:Homeobox associated leucine zipper	HB	0.181942	2.5492	0.279634	0.524826
Capana03g001081	PF00046:Homeobox domain|PF02183:Homeobox associated leucine zipper	HB	31.4004	62.3498	21.0428	24.3631
novel.4037	PF00046:Homeobox domain|PF02183:Homeobox associated leucine zipper	HB	0.0156437	0.635386	0	0.104771
Capana06g002058	PF00447:HSF-type DNA-binding	HSF	8.58143	18.5762	6.43508	5.93315
Capana01g004312	PF02373:JmjC domain, hydroxylase|PF02928:C5HC2 zinc finger|PF02375:jmjN domain	Jumonji	1.54245	0.640036	1.8029	1.78629
Capana03g000678	PF03195:Protein of unknown function DUF260	LOB	27.3659	7.33927	8.99143	20.3772
Capana12g000048	PF03195:Protein of unknown function DUF260	LOB	4.13805	11.7002	5.99009	0.926406
novel.2009	PF00249:Myb-like DNA-binding domain	MYB	25.5567	7.19848	33.5051	49.5931
novel.4239	PF00249:Myb-like DNA-binding domain	MYB	15.7594	5.06129	18.5032	17.7794
novel.4208	PF00249:Myb-like DNA-binding domain	MYB	29.7914	11.3122	38.2324	49.2729
Capana03g001546	PF00249:Myb-like DNA-binding domain	MYB	8.48662	3.34695	11.7696	28.6418
novel.4913	PF00249:Myb-like DNA-binding domain	MYB	12.6366	5.96684	12.1288	44.7047
Capana02g003351	PF00249:Myb-like DNA-binding domain	MYB	11.2552	5.4646	18.1349	17.995
Capana04g000509	PF13921:Myb-like DNA-binding domain	MYB	1.53363	7.2443	3.65443	2.88926
Capana03g000766	PF00249:Myb-like DNA-binding domain	MYB	6.42858	21.1112	5.19607	10.0787
Capana12g002172	PF00249:Myb-like DNA-binding domain	MYB	14.7048	33.6608	7.90469	16.0829
Capana10g001433	PF00249:Myb-like DNA-binding domain	MYB	0.830814	3.68698	0.638527	0.159399
Capana06g002789	PF00249:Myb-like DNA-binding domain	MYB	31.7562	86.4162	33.621	40.3993
Capana06g002441	PF02365:No apical meristem (NAM) protein	NAC	2.35599	22.5728	1.99377	0.560763
Capana04g001537	PF02365:No apical meristem (NAM) protein	NAC	31.5796	65.733	18.509	18.5521
Capana09g000936	PF02365:No apical meristem (NAM) protein	NAC	26.5849	56.9662	10.4755	15.9892
Capana07g001015	PF02365:No apical meristem (NAM) protein	NAC	3.20885	0.720551	0.976873	0
Capana01g003670	PF04844:Transcriptional repressor, ovate	OFP	6.01319	2.21005	9.51347	17.6122
Capana10g001230	PF04844:Transcriptional repressor, ovate	OFP	2.41633	12.5516	2.62043	3.39927
Capana04g000021	PF04640:PLATZ transcription factor	PLATZ	3.39145	9.05934	3.15276	2.44192
Capana01g003851	PF02042:RWP-RK domain|PF00564:PB1 domain	RWP-RK	4.22969	16.4881	3.41074	1.72019
Capana07g001731	PF03110:SBP domain	SBP	3.2228	13.5905	4.8434	27.5622
Capana06g000919	PF02135:TAZ zinc finger|PF00651:BTB/POZ domain	TAZ	27.1728	54.1887	36.4954	13.9961
Capana07g002142	PF03634:TCP family transcription factor	TCP	29.9572	14.7822	36.5816	42.4598
Capana02g000818	PF03634:TCP family transcription factor	TCP	2.54653	10.4258	0.967155	0.904677
Capana07g001836	PF13837:Myb/SANT-like DNA-binding domain	Trihelix	2.0988	0.617775	2.7682	3.5558
Capana08g001012	PF03106:WRKY DNA -binding domain	WRKY	1.63885	3.62809	1.93405	10.6575
Capana02g003661	PF03106:WRKY DNA -binding domain	WRKY	20.4197	1.80631	11.2405	0.148982
Capana05g001601	PF04770:ZF-HD protein dimerisation region	zf-HD	9.96441	23.5632	12.9948	8.79693
